# Supplementary material for: Reducing histone acetylation rescues cognitive deficits in a mouse model of Fragile X syndrome
Source: Nat Commun. 2018 Jun 27;9:2494. doi: 10.1038/s41467-018-04869-3 (PMC6021376; doi:10.1038/s41467-018-04869-3)
Supplement: Supplementary file 4 — Supplementary Data 1 [file 41467_2018_4869_MOESM4_ESM.xlsx]

## Sheet: Sheet1
Supplementary Data 1. MDM2 targets or interactors that may regulate adult neural stem cell activation and maintenance
MDM2 Downstream targets OR MDM2 cooperating Protein	Downstream MDM2 targets?	MDM2 Cooperating Proteins?	Common Factors (Compared Colomne A to 335 Interacting Proteins, also including 16 Core Neurogenic Regulator )	16 Core Neurogenic regulators from MANGO database?	335 Neurogenic interactors?	Number of interactions with 16 Core Neurogenic Regulator in Colume D (Common Factors)	Number of published evidence for interactions with 16 Core Neurogenic Regulator in Colume D (Common Factors) (Provided by BioGrid)
EP300	No	Yes	EP300	No	Yes	3	4
NUMB	Yes	No	NUMB	No	Yes	3	4
XIAP	No	Yes	XIAP	No	Yes	3	4
CBP	No	Yes	CBP	No	Yes	3	3
HDAC1	Yes	No	HDAC1	No	Yes	2	4
TP53	Yes	No	TP53	Yes	Yes	1	1
E2F1	No	Yes	E2F1	No	Yes	1	N/A (GeneMania)
TAF1	No	Yes	TAF1	No	Yes	1	N/A (GeneMania)
TBP	No	Yes	TBP	No	Yes	1	N/A (GeneMania)
AR	Yes	No	AR	No	Yes	1	N/A (GeneMania)
HIPK2	Yes	No	HIPK2	No	Yes	1	1
IGF1R	Yes	No	IGF1R	No	Yes	1	1
NICD4 (NOTCH4)	Yes	No	NICD4 (NOTCH4)	No	Yes	1	1
RPS27L	Yes	No	RPS27L	No	Yes	1	N/A (GeneMania)
Nbs1 (NBN)	No	Yes	Nbs1 (NBN)	No	Yes	1	1
CHK2 (CHEK2)	Yes	No	CHK2 (CHEK2)	No	Yes	1	N/A (GeneMania)
TP73	Yes	No	TP73	Yes	No	0	N/A (GeneMania)
TP63	Yes	No
PML	No	Yes
RB1	No	Yes
HNRNPK	Yes	No
DYRK2	Yes	No
ATF3	Yes	No
RUNX3	Yes	No
TERT	Yes	No
RPS7	Yes	No
RPL26	Yes	No
P65 (RELA)	No	Yes
Slug (SNAI2)	Yes	No
IRF2	Yes	No
TFDP1	No	Yes
